# Supplementary material for: Predictive Approach Identifies Molecular Targets and Interventions to Restore Angiogenesis in Wounds With Delayed Healing
Source: Front Physiol. 2019 May 28;10:636. doi: 10.3389/fphys.2019.00636 (PMC6547939; doi:10.3389/fphys.2019.00636)
Supplement: Supplementary file 2 [file Data_Sheet_2.zip]

Archive with 24 entries (23 files):
- AngiogenesisMATLAB code/
- AngiogenesisMATLAB code/analysis_SA.m
- AngiogenesisMATLAB code/Curvecharacteristic.m
- AngiogenesisMATLAB code/errorremovedmatrix.m
- AngiogenesisMATLAB code/extractsensitivity.m
- AngiogenesisMATLAB code/Global_local.m
- AngiogenesisMATLAB code/Graphs_main.m
- AngiogenesisMATLAB code/interuptFcn.m
- AngiogenesisMATLAB code/knockoutcalculation.m
- AngiogenesisMATLAB code/Latinhypercube.m
- AngiogenesisMATLAB code/Main.m
- AngiogenesisMATLAB code/Main_analysis.m
- AngiogenesisMATLAB code/Main_timeinhibition.m
- AngiogenesisMATLAB code/MATLAB code manual.pdf
- AngiogenesisMATLAB code/Parameters.m
- AngiogenesisMATLAB code/Parameters_inhibition.m
- AngiogenesisMATLAB code/Param_var_local.m
- AngiogenesisMATLAB code/parfor_progress.m
- AngiogenesisMATLAB code/PRCC2.m
- AngiogenesisMATLAB code/ranksorting.m
- AngiogenesisMATLAB code/timescalculation.m
- AngiogenesisMATLAB code/top5ranks.m
- AngiogenesisMATLAB code/woundhealingequations2.m
- AngiogenesisMATLAB code/woundhealingequations2_inhibition.m
