# Supplementary material for: Predictive Approach Identifies Molecular Targets and Interventions to Restore Angiogenesis in Wounds With Delayed Healing
Source: Front Physiol. 2019 May 28;10:636. doi: 10.3389/fphys.2019.00636 (PMC6547939; doi:10.3389/fphys.2019.00636)
Supplement: Supplementary file 2 [file Data_Sheet_2.zip › AngiogenesisMATLAB code/errorremovedmatrix.m]

function G = errorremovedmatrix(E,Global)
c = find(E==0);
 for i=1:size(c,1)
    G{i} = Global{1,c(i)};
 end 
 
 
