# Supplementary material for: Predictive Approach Identifies Molecular Targets and Interventions to Restore Angiogenesis in Wounds With Delayed Healing
Source: Front Physiol. 2019 May 28;10:636. doi: 10.3389/fphys.2019.00636 (PMC6547939; doi:10.3389/fphys.2019.00636)
Supplement: Supplementary file 2 [file Data_Sheet_2.zip › AngiogenesisMATLAB code/extractsensitivity.m]

function S = extractsensitivity(P,tps,G1)

for i=1:size(G1,2)
    F = G1{i};
    for j=1:size(F,2)
        F1 = F{j};
        S(j,i) = F1(P,tps);
    end      
end
