# Supplementary material for: Predictive Approach Identifies Molecular Targets and Interventions to Restore Angiogenesis in Wounds With Delayed Healing
Source: Front Physiol. 2019 May 28;10:636. doi: 10.3389/fphys.2019.00636 (PMC6547939; doi:10.3389/fphys.2019.00636)
Supplement: Supplementary file 2 [file Data_Sheet_2.zip › AngiogenesisMATLAB code/interuptFcn.m]

function status = interuptFcn(t,y,flag,Z)
interupt_time = 60;
persistent INIT_TIME;
status = 0;
switch(flag)
    case 'init'
        INIT_TIME = tic;
    case 'done'
        clear INIT_TIME;
    otherwise
        elapsed_time = toc(INIT_TIME);
        if elapsed_time > interupt_time
            clear INIT_TIME;
            error('Stopped. Taking too long.');
            status=1;
        end
end
end
