# Supplementary material for: Predictive Approach Identifies Molecular Targets and Interventions to Restore Angiogenesis in Wounds With Delayed Healing
Source: Front Physiol. 2019 May 28;10:636. doi: 10.3389/fphys.2019.00636 (PMC6547939; doi:10.3389/fphys.2019.00636)
Supplement: Supplementary file 2 [file Data_Sheet_2.zip › AngiogenesisMATLAB code/Latinhypercube.m]

% Function that generates a user-defined number of random parameter sets
function P = Latinhypercube(Param,rangefactor,iter)

%Assigning parameter range
% Minimum values
k_min = Param./rangefactor;
% Maximum values
k_max = Param.*rangefactor;

%Creating Latin hypercube sampling matrix using Matlab function lhsdesign
X1 = lhsdesign(iter,size(Param,2));

%Creating randomized parameter sets using LHS
for i = 1:size(Param,2)
P(:,i) = (X1(:,i).*(k_max(i)-k_min(i)))+k_min(i);
end
%-------------------------------------------------------------------------------------------------------------------------------------------------------------------
