# Supplementary material for: Predictive Approach Identifies Molecular Targets and Interventions to Restore Angiogenesis in Wounds With Delayed Healing
Source: Front Physiol. 2019 May 28;10:636. doi: 10.3389/fphys.2019.00636 (PMC6547939; doi:10.3389/fphys.2019.00636)
Supplement: Supplementary file 2 [file Data_Sheet_2.zip › AngiogenesisMATLAB code/top5ranks.m]

function [P1 P2] = top5ranks(P, tps ,G)

for i=1:size(P,2)
   for j=1:size(tps,2)
       S = extractsensitivity(P(i),tps(j),G);
       [d1 d2 D1 D2] = rankedsensitivity(S);    
       P1{i,j} = d1;
       P2{i,j} = d2;
   end
end
